# Supplementary material for: Different Behavior of 2-Substituted 3-Nitro-2H-chromenes in the Reaction with Stabilized Azomethine Ylides Generated from α-Iminoesters
Source: Molecules. 2022 Dec 16;27(24):8983. doi: 10.3390/molecules27248983 (PMC9784934; doi:10.3390/molecules27248983)
Supplement: Supplementary file 1 [file molecules-27-08983-s001.zip]

Archive with 1 entries (1 files):
- molecules-2094114-supplementary.pdf
